# Supplementary material for: Influence of Graphene Sheets on Compaction and Sintering Properties of Nano-Zirconia Ceramics
Source: Materials (Basel). 2022 Oct 20;15(20):7342. doi: 10.3390/ma15207342 (PMC9611474; doi:10.3390/ma15207342)
Supplement: Supplementary file 1 [file materials-15-07342-s001.zip]

Archive with 3 entries (3 files):
- Description for the Supplementary File(s) for the Figure S1 and S2.pdf
- Figure S1.jpg
- Figure S2.jpg
